# Supplementary material for: Prostate-Specific Membrane Antigen (PSMA)-Positive Extracellular Vesicles in Urine—A Potential Liquid Biopsy Strategy for Prostate Cancer Diagnosis?
Source: Cancers (Basel). 2022 Jun 17;14(12):2987. doi: 10.3390/cancers14122987 (PMC9221222; doi:10.3390/cancers14122987)
Supplement: Supplementary file 1 [file cancers-14-02987-s001.zip]

Archive with 1 entries (1 files):
- cancers-1774050-supplementary.pdf
